# Supplementary material for: Kukoamine B from Lycii Radicis Cortex Protects Human Keratinocyte HaCaT Cells through Covalent Modification by Trans-2-Nonenal
Source: Plants (Basel). 2022 Dec 29;12(1):163. doi: 10.3390/plants12010163 (PMC9823295; doi:10.3390/plants12010163)
Supplement: Supplementary file 1 [file plants-12-00163-s001.zip]

Archive with 1 entries (1 files):
- plants-1999258-supplementary.pdf
